# Supplementary material for: Urinary Bladder Patch Made with Decellularized Vein Scaffold Seeded with Adipose-Derived Mesenchymal Stem Cells: Model in Rabbits
Source: Biomedicines. 2022 Nov 4;10(11):2814. doi: 10.3390/biomedicines10112814 (PMC9687924; doi:10.3390/biomedicines10112814)
Supplement: Supplementary file 1 [file biomedicines-10-02814-s001.zip]

Archive with 1 entries (1 files):
- biomedicines-1980910-supplementary.pdf
